# Supplementary material for: Intermittent aerobic-resistance interval training versus continues aerobic training: Improvement in cardiac electrophysiologic and anthropometric measures in male patients post myocadiac infarction, a randomized control trial
Source: PLoS One. 2022 May 3;17(5):e0267888. doi: 10.1371/journal.pone.0267888 (PMC9064084; doi:10.1371/journal.pone.0267888)
Supplement: S1 Data — (XLSX) [file pone.0267888.s001.xlsx]

## Sheet: Data
Group	Age	BMI_1	BMI_2	Cicum_1	Circum_2	QTd_1	QTd_2	QTdc_1	QTdc_2	LF1_nu	LF2_nu	HF1_nu	HF2_nu	LF_HF_1	LF_HF_2
CAT	67	23.3	23.2	92	90			61		59.8	36.6	44.76			0.81
CAT	64			103.1	100	48	29	59		59			93.03		0.8
CAT	75		28.2	103	101	45	34	43.8667	36.7	66.2567	9.50691	28.3547	97.4592	1.96	0.11
CAT	56	28.5	29.2	107.5	107	52		60	35		36.5		93	1.69	0.81
CAT	56	25.2	25.5	103	100	58	14	61.4333	15.3	60.9221	27.3267	41.3813		1.56	0.37602
CAT	61	31	30.9	109	109	98	30	106.533	30.4	59.8	36.4	5.07632		0.66	0.5
CAT	74	37.3	36.6	107.6	107.1	48	21	49.7333	19.9667	58.1147	38.7194	50.2385	90.1842	1.39	0.63
CAT	51	28.6	28.4	105	104	26	14	28.4	23.4	59.0664	64.3581	33.0011	88.0745	1.44	1.81
CAT	67	30	30.5	112	114	72	71	69.2333	64.1	55.2487	46.554	56.2944	82.2931	0.81	0.87
CAT	66	28.8	28.2		100		44	62	43.9333	76.8022	9.28128	94.7994	96.8327	3.31	0.1
CAT	56	33.7	33.2		100.9	52	26	66.6333	27.7333	100	36.5	44.7	92	0.62	2.9
CAT	66	28.5	27.9	116	116	40.7	31	61	35			43.7	94	1.39
CAT	54	26.1	25	103	100	64	50	63.1333	50.6333	75.7924	21.3963	8.22092	97.7497	3.13	0.27
CAT	61	32	30.1	116	114	60.6	29	61	35	59	36	45.7	93	1.69	0.79
CAT	49	28	28	103	103	47	24	45.8667	24.1	73.5029	51.192	6.83233	88.3753	2.77	1.05
SCT	51	26	26.2	92	89	50.7	30	62	35		36	44.7		1.49	0.83
SCT	46	28.8	28.2	92	87	20.3333	16	58	37	63.1787	31.8299	5.0716	98.8305	1.72	0.47
SCT	71	28.8	28.2	103	100.8	53	36	55	32.7333	41.0357	53.7042	27.0868	89.5278	0.695943	1.16
SCT	53	29	27.3	106	101	74	30	77.7333	32.9	62.4662	42.6576	63.6403	94.5334	1.66	0.74
SCT	74	31.7	30.1	108	103	44	27	64	38	49	39.7	63.6	93.9	1.17	0.75
SCT	54	28.8	28.2		100.1	44	27	133	64	49	56.1702	90.6482	90.8914	1.16	1.28
SCT	61	26.3	23.6	90	84	29	25	26.6	22.1	39.4169	40.7298	98.1638	90.0874	0.65	0.69
SCT	56	30	28.38	104	99	50	32		35	59	36.5	44	93	1.49	0.89
SCT	54	33	32	101.5	100	50	28		37	57	36	44.7	93	1.48	0.9
SCT	53	26.2	27.2	91.5	91	41	34	41.8667	36.5333	21.8727	13.3156	60.5997	99.8045	0.28	0.15
SCT	60	28.8	28.2	103	100.8	47	21.3333	50.1333	33	66.34	40	27.9579	93	1.97	0.75
SCT	42	26.5	25.5	103	98		30	62	35	61	36.5	44.7	92	1.5	0.87
SCT	52	24.6	24	103.1		50	31	58	36	59	34.5	44.5	94	1.49	0.89
SCT	72	28.8	28.2	103.1		49	29	60	34	59	37.5	43.7	93	1.49	0.87
